# Supplementary material for: Bilobalide Induces Apoptosis in 3T3-L1 Mature Adipocytes through ROS-Mediated Mitochondria Pathway
Source: Molecules. 2023 Sep 2;28(17):6410. doi: 10.3390/molecules28176410 (PMC10489643; doi:10.3390/molecules28176410)
Supplement: Supplementary file 1 [file molecules-28-06410-s001.zip]

Archive with 1 entries (1 files):
- molecules-2528650-supplementary.pdf
